# Supplementary material for: Daily Eating Window and Obesity Markers in a Sample of Schoolchildren from Vienna: Insights from the EDDY Study
Source: Nutrients. 2025 May 13;17(10):1661. doi: 10.3390/nu17101661 (PMC12114318; doi:10.3390/nu17101661)
Supplement: Supplementary file 1 [file nutrients-17-01661-s001.zip]

Archive with 1 entries (1 files):
- nutrients-3598030-supplementary.pdf
